# Supplementary material for: Review of the green lacewing genus Chrysacanthia Lacroix with a new species from Nigeria (Neuroptera, Chrysopidae)
Source: Zookeys. 2015 Aug 12;(517):71–81. doi: 10.3897/zookeys.517.9705 (PMC4547126; doi:10.3897/zookeys.517.9705)
Supplement: XML Treatment for Chrysacanthia [file zookeys.517.9705-treatment1.xml]

<!DOCTYPE tp:taxon-treatment
  PUBLIC "-//TaxonX//DTD Taxonomic Treatment Publishing DTD v0 20100105//EN" "tax-treatment-NSO.dtd">
<tp:taxon-treatment xmlns:tp="http://www.plazi.org/taxpub"><tp:treatment-meta><kwd-group><label>Taxon classification</label><kwd><named-content content-type="kingdom">Animalia</named-content></kwd><kwd><named-content content-type="order">Neuroptera</named-content></kwd><kwd><named-content content-type="family">Chrysopidae</named-content></kwd></kwd-group><mixed-citation publication-type="journal"><person-group><name><surname>Winterton</surname><given-names>Shaun L.</given-names></name><name><surname>Brooks</surname><given-names>Stephen J.</given-names></name></person-group><article-title>Review of the green lacewing genus <italic><tp:taxon-name><tp:taxon-name-part taxon-name-part-type="genus">Chrysacanthia</tp:taxon-name-part></tp:taxon-name></italic> Lacroix with a new species from Nigeria (<tp:taxon-name><tp:taxon-name-part taxon-name-part-type="order">Neuroptera</tp:taxon-name-part></tp:taxon-name>, <tp:taxon-name><tp:taxon-name-part taxon-name-part-type="family">Chrysopidae</tp:taxon-name-part></tp:taxon-name>)</article-title><source>Zookeys</source><day>12</day><month>8</month><year>2015</year><volume>2015</volume><issue>517</issue><fpage>71</fpage><lpage>81</lpage><pub-id pub-id-type="doi">10.3897/zookeys.517.9705</pub-id></mixed-citation></tp:treatment-meta><tp:nomenclature><tp:taxon-name>
                            <tp:taxon-name-part taxon-name-part-type="genus">Chrysacanthia</tp:taxon-name-part>
                        </tp:taxon-name><tp:taxon-authority>Lacroix</tp:taxon-authority><tp:nomenclature-citation-list><tp:nomenclature-citation><tp:taxon-name><tp:taxon-name-part taxon-name-part-type="genus">Chrysacanthia</tp:taxon-name-part></tp:taxon-name><comment> Lacroix, 1923: 120. Type species: <italic><tp:taxon-name><tp:taxon-name-part taxon-name-part-type="genus">Chrysacanthia</tp:taxon-name-part> <tp:taxon-name-part taxon-name-part-type="species">esbeniana</tp:taxon-name-part></tp:taxon-name></italic> Lacroix, 1923: 121, by monotypy.</comment></tp:nomenclature-citation><tp:nomenclature-citation><tp:taxon-name><tp:taxon-name-part taxon-name-part-type="genus">Nesochrysa</tp:taxon-name-part></tp:taxon-name><comment> Fraser, 1951: 29. Type species: <italic><tp:taxon-name><tp:taxon-name-part taxon-name-part-type="genus">Nesochrysa</tp:taxon-name-part> <tp:taxon-name-part taxon-name-part-type="species">varicella</tp:taxon-name-part></tp:taxon-name></italic> Fraser, 1951: 29, by monotypy.</comment></tp:nomenclature-citation><tp:nomenclature-citation><tp:taxon-name><tp:taxon-name-part taxon-name-part-type="genus">Xanthochrysa</tp:taxon-name-part></tp:taxon-name><comment> Yang &amp; Yang, 1991: 207. Type species: <italic><tp:taxon-name><tp:taxon-name-part taxon-name-part-type="genus">Xanthochrysa</tp:taxon-name-part> <tp:taxon-name-part taxon-name-part-type="species">hainana</tp:taxon-name-part></tp:taxon-name></italic> Yang &amp; Yang, 1991: 207, by monotypy.</comment></tp:nomenclature-citation></tp:nomenclature-citation-list></tp:nomenclature><tp:treatment-sec sec-type="Diagnosis"><title>Diagnosis.</title><p>Small to medium sized lacewings: forewing length: 14–17 mm; hindwing length: 12–14 mm. Wings with dark markings, particularly on forewing; four rings of setae on flagellomeres; palpi rounded apically; pronotum relatively broad; Sc and R widely separated; Sc terminating well before wing apex; cell im short, broad and ovate (not quadrangular); m2 relatively short; gradates in two series; inner gradate series meeting Psm; male veins not crassate basally; c1 1.5–2.0 times length of c2; abdomen whitish-coloured, sternite 7 dark, tergites 4–8 polished black-brown; male 9<sup>th</sup> tergite+ectoproct yellowish-brown, lacking elongate processes; parameres elongate, extending beyond apex of abdomen; gonarcus broad with elongate gonocornua; gonosaccus with a few dispersed gonosetae; female sternite 7 with posteromedial swelling; praegenitale distinct on sternite 7.</p></tp:treatment-sec><tp:treatment-sec sec-type="Included species"><title>Included species.</title><p><italic><tp:taxon-name><tp:taxon-name-part taxon-name-part-type="genus">Chrysacanthia</tp:taxon-name-part> <tp:taxon-name-part taxon-name-part-type="species">esbeniana</tp:taxon-name-part></tp:taxon-name></italic> Lacroix, <italic><tp:taxon-name><tp:taxon-name-part taxon-name-part-type="genus">Chrysacanthia</tp:taxon-name-part> <tp:taxon-name-part taxon-name-part-type="species">hainana</tp:taxon-name-part></tp:taxon-name></italic> (Yang); <italic><tp:taxon-name><tp:taxon-name-part taxon-name-part-type="genus">Chrysacanthia</tp:taxon-name-part> <tp:taxon-name-part taxon-name-part-type="species">varicella</tp:taxon-name-part></tp:taxon-name></italic> (Fraser); <italic><tp:taxon-name><tp:taxon-name-part taxon-name-part-type="genus">Chrysacanthia</tp:taxon-name-part> <tp:taxon-name-part taxon-name-part-type="species">iwo</tp:taxon-name-part></tp:taxon-name></italic> sp. n.</p></tp:treatment-sec><tp:treatment-sec sec-type="Distribution"><title>Distribution.</title><p>Afrotropical: Nigeria, Madagascar; Oriental: China, India, Thailand.</p></tp:treatment-sec><tp:treatment-sec sec-type="Comments"><title>Comments.</title><p><italic><tp:taxon-name><tp:taxon-name-part taxon-name-part-type="genus">Chrysacanthia</tp:taxon-name-part></tp:taxon-name></italic> is a distinctive genus is easily recognized by the dark head and thorax, with cream-coloured abdomen with black tergites posteriorly, and dark markings on the wings (Figs <xref ref-type="fig" rid="F1">1</xref>–<xref ref-type="fig" rid="F3">3</xref>). Fewer than 10 specimens of this genus have been collected and the four species described are disparately distributed throughout the Oriental and Afrotropical regions. In the Afrotropical region <italic><tp:taxon-name><tp:taxon-name-part taxon-name-part-type="genus">Oyochrysa</tp:taxon-name-part></tp:taxon-name></italic> Brooks is superficially similar with extensive wing and body markings, but it is larger with distinctly different male genitalia.</p><fig id="F2" position="float" orientation="portrait"><label>Figure 2.</label><caption><p><italic><tp:taxon-name><tp:taxon-name-part taxon-name-part-type="genus">Chrysacanthia</tp:taxon-name-part></tp:taxon-name></italic> spp. <bold>A</bold> <italic><tp:taxon-name><tp:taxon-name-part taxon-name-part-type="genus">Chrysacanthia</tp:taxon-name-part> <tp:taxon-name-part taxon-name-part-type="species">iwo</tp:taxon-name-part></tp:taxon-name></italic> sp. n., forewing and hind wing (Forewing length: 15.0 mm) <bold>B</bold> <italic><tp:taxon-name><tp:taxon-name-part taxon-name-part-type="genus">Chrysacanthia</tp:taxon-name-part> <tp:taxon-name-part taxon-name-part-type="species">varicella</tp:taxon-name-part></tp:taxon-name></italic> (Fraser), body and wings (after <xref ref-type="bibr" rid="B7">Fraser 1951</xref>: figure 8) <bold>C</bold> <italic><tp:taxon-name><tp:taxon-name-part taxon-name-part-type="genus">Chrysacanthia</tp:taxon-name-part> <tp:taxon-name-part taxon-name-part-type="species">hainana</tp:taxon-name-part></tp:taxon-name></italic> (Yang &amp; Yang) forewing and hind wing (after <xref ref-type="bibr" rid="B24">Yang and Yang 1991</xref>: figure 2). Abbreviations: <italic>ig</italic>, inner gradate series; <italic>psc</italic>, pseudocubital vein; <italic>psm</italic>, pseudomedial vein; <italic>og</italic>, outer gradate series (drawings not to scale; vestiture omitted).</p></caption><graphic xmlns:xlink="http://www.w3.org/1999/xlink" xlink:href="zookeys-517-071-g002.jpg" position="float" orientation="portrait" xlink:type="simple" id="oo_49752.jpg"/></fig><fig id="F3" position="float" orientation="portrait"><label>Figure 3.</label><caption><p><italic><tp:taxon-name><tp:taxon-name-part taxon-name-part-type="genus">Chrysacanthia</tp:taxon-name-part> <tp:taxon-name-part taxon-name-part-type="species">iwo</tp:taxon-name-part></tp:taxon-name></italic> sp. n. male head and thorax [abdomen dislodged during dissection].</p></caption><graphic xmlns:xlink="http://www.w3.org/1999/xlink" xlink:href="zookeys-517-071-g003.jpg" position="float" orientation="portrait" xlink:type="simple" id="oo_49753.jpg"/></fig></tp:treatment-sec><tp:treatment-sec><!--Section generated to contain objects referenced in tp:taxon-treatment.--><fig id="F1" position="float" orientation="portrait"><label>Figure 1.</label><caption><p><italic><tp:taxon-name><tp:taxon-name-part taxon-name-part-type="genus">Chrysacanthia</tp:taxon-name-part> <tp:taxon-name-part taxon-name-part-type="species">esbeniana</tp:taxon-name-part></tp:taxon-name></italic> Lacroix. Habitus, India (Photo: Poorani Janakiraman).</p></caption><graphic xmlns:xlink="http://www.w3.org/1999/xlink" xlink:href="zookeys-517-071-g001.jpg" position="float" orientation="portrait" xlink:type="simple" id="oo_49751.jpg"/></fig></tp:treatment-sec><ref-list><ref id="B7"><mixed-citation xmlns:xlink="http://www.w3.org/1999/xlink" xlink:type="simple"><person-group><name name-style="western"><surname>Fraser</surname><given-names>FC</given-names></name></person-group> (<year>1951</year>) <article-title>A revision of the Madagascar <tp:taxon-name><tp:taxon-name-part taxon-name-part-type="order">Neuroptera</tp:taxon-name-part></tp:taxon-name> with a key to their identifications and descriptions of new species. I. <tp:taxon-name><tp:taxon-name-part taxon-name-part-type="family">Osmylidae</tp:taxon-name-part></tp:taxon-name>, <tp:taxon-name><tp:taxon-name-part taxon-name-part-type="family">Hemerobiidae</tp:taxon-name-part></tp:taxon-name> and <tp:taxon-name><tp:taxon-name-part taxon-name-part-type="family">Chrysopidae</tp:taxon-name-part></tp:taxon-name>.</article-title> <source>Naturaliste Malgache</source> <volume>3</volume>: <fpage>15</fpage>–<lpage>31</lpage>. </mixed-citation></ref><ref id="B24"><mixed-citation xmlns:xlink="http://www.w3.org/1999/xlink" xlink:type="simple"><person-group><name name-style="western"><surname>Yang</surname><given-names>C</given-names></name><name name-style="western"><surname>Yang</surname><given-names>X</given-names></name></person-group> (<year>1991</year>) <article-title>Two new genera of <tp:taxon-name><tp:taxon-name-part taxon-name-part-type="family">Chrysopidae</tp:taxon-name-part></tp:taxon-name> from China.</article-title> <source>Entomotaxonomia</source> <volume>13</volume>: <fpage>205</fpage>–<lpage>210</lpage>.</mixed-citation></ref></ref-list></tp:taxon-treatment>
