# Supplementary material for: Review of the green lacewing genus Chrysacanthia Lacroix with a new species from Nigeria (Neuroptera, Chrysopidae)
Source: Zookeys. 2015 Aug 12;(517):71–81. doi: 10.3897/zookeys.517.9705 (PMC4547126; doi:10.3897/zookeys.517.9705)
Supplement: XML Treatment for Chrysacanthia iwo [file zookeys.517.9705-treatment2.xml]

<!DOCTYPE tp:taxon-treatment
  PUBLIC "-//TaxonX//DTD Taxonomic Treatment Publishing DTD v0 20100105//EN" "tax-treatment-NSO.dtd">
<tp:taxon-treatment xmlns:tp="http://www.plazi.org/taxpub"><tp:treatment-meta><kwd-group><label>Taxon classification</label><kwd><named-content content-type="kingdom">Animalia</named-content></kwd><kwd><named-content content-type="order">Neuroptera</named-content></kwd><kwd><named-content content-type="family">Chrysopidae</named-content></kwd></kwd-group><mixed-citation publication-type="journal"><person-group><name><surname>Winterton</surname><given-names>Shaun L.</given-names></name><name><surname>Brooks</surname><given-names>Stephen J.</given-names></name></person-group><article-title>Review of the green lacewing genus <italic><tp:taxon-name><tp:taxon-name-part taxon-name-part-type="genus">Chrysacanthia</tp:taxon-name-part></tp:taxon-name></italic> Lacroix with a new species from Nigeria (<tp:taxon-name><tp:taxon-name-part taxon-name-part-type="order">Neuroptera</tp:taxon-name-part></tp:taxon-name>, <tp:taxon-name><tp:taxon-name-part taxon-name-part-type="family">Chrysopidae</tp:taxon-name-part></tp:taxon-name>)</article-title><source>Zookeys</source><day>12</day><month>8</month><year>2015</year><volume>2015</volume><issue>517</issue><fpage>71</fpage><lpage>81</lpage><pub-id pub-id-type="doi">10.3897/zookeys.517.9705</pub-id></mixed-citation></tp:treatment-meta><tp:nomenclature><tp:taxon-name>
                            <tp:taxon-name-part taxon-name-part-type="genus">Chrysacanthia</tp:taxon-name-part>
                            <tp:taxon-name-part taxon-name-part-type="species">iwo</tp:taxon-name-part>
                            <object-id xmlns:xlink="http://www.w3.org/1999/xlink" content-type="zoobank" xlink:type="simple">http://zoobank.org/06FA20A2-2D52-4A41-A3F3-27E83FA33E1D</object-id>
                        </tp:taxon-name><tp:taxon-status xmlns:xlink="http://www.w3.org/1999/xlink" xlink:type="simple">sp. n.</tp:taxon-status><xref ref-type="fig" rid="F2">Figures 2</xref><xref ref-type="fig" rid="F3">, 3</xref><xref ref-type="fig" rid="F4">, 4</xref></tp:nomenclature><tp:treatment-sec sec-type="type material"><title>Type material.</title><p><bold>Holotype</bold> male, NIGERIA: Osun State: Iwo, 2.iii.1973, cashew leaf, pres. By Comm. Inst. Ent. B.M. 1977-1, BMNH(E) 1201743 (Natural History Museum, London). Type condition: poor, damaged: antennae missing, abdomen and genitalia dissected.</p></tp:treatment-sec><tp:treatment-sec sec-type="Diagnosis"><title>Diagnosis.</title><p>Head and thorax dark with pale linear markings; hind wing with single mark along posterior margin at pseudomedial crossveins 2–3; femora unmarked.</p></tp:treatment-sec><tp:treatment-sec sec-type="Description"><title>Description.</title><p>Male: Wing length (forewing: 15.0 mm; hindwing: 13.0 mm). Overall colouration very dark brown to black, with cream coloured abdomen with black polished tergites posteriorly and dark markings in wings. Head (Fig. <xref ref-type="fig" rid="F3">3</xref>). Dark brown with white markings; vertex with pale crescent marking around base of an<!--PageBreak-->tenna, behind eye and posteriorly along vertex ridge; labrum and gena pale, clypeus with pale suffusion laterally with white band across lower margin; antennal scape dark brown, flagellum colour unknown (missing in specimen); palpi light brown-tan, unmarked. Thorax (Fig. <xref ref-type="fig" rid="F3">3</xref>). Prothorax dark brown dorsally, cream ventrally, medium length pale setae sparsely distributed; pronotum with two longitudinal mid-dorsal stripes, curving outwards and approximating posterolateral corner, stripes overlain <!--PageBreak-->with short dense silver pubescence; mesonotum and metanotum dark brown with pale markings, overlain with pubescence, denser and silvery posteriorly and medially, admixed with sparse pale setae; pleuron dark brown on upper portion, cream on lower portion; legs pale with white setae, tibiae with a narrow dark brown mark at midpoint dorsally; claws pale basally, brownish apically on all legs, claw dilated basally; wings hyaline with extensive makings, especially in forewing; forewing with seven inner gradate crossveins, one set doubled apically, meeting Psm posteriorly; eight outer gradate crossveins, one set doubled apically; two crossveins between Cu<sub>1</sub> and Cu<sub>2</sub>, 1st posterior marginal crossvein joining wing margin proximal to Cu<sub>2</sub>; hind wing with five inner gradate crossveins, seven outer gradate crossveins; wing hyaline with markings as per Figure <xref ref-type="fig" rid="F2">2A</xref>, forewing more extensively marked than hindwing; venation mostly white, brown when crossing infuscate areas and at junctions of crossveins with major veins; basal subcostal crossvein dark; pterostigma very dark in both wings; single mark along posterior margin of hind wing and at apex of fore wing. Abdomen. Predominantly white; tergites 4–7 polished black-brown; sternites 7–8+9 brown; sternite 7 with conical posteromedial process; tergite 8 and 9+ectoproct pale. Male terminalia (Fig. <xref ref-type="fig" rid="F4">4</xref>): Trichobothria <italic>ca.</italic> 35; paramere elongate, upturned apically, not extending beyond apex of abdomen; gonarcus relatively short, broad, with elongate gonocornua; arcessus broad with lateral hook-like process; gonosaccus weakly developed with paired lateral gonosetae.</p><fig id="F4" position="float" orientation="portrait"><label>Figure 4.</label><caption><p><italic><tp:taxon-name><tp:taxon-name-part taxon-name-part-type="genus">Chrysacanthia</tp:taxon-name-part> <tp:taxon-name-part taxon-name-part-type="species">iwo</tp:taxon-name-part></tp:taxon-name></italic> sp. n., male. <bold>A</bold> gonarcus complex <bold>B</bold> paramere. Abbreviations: <italic>arc</italic>, arcessus; <italic>gc</italic>, gonarcus; <italic>gsc</italic>, gonosaccus. Scale line: 0.2 mm.</p></caption><graphic xmlns:xlink="http://www.w3.org/1999/xlink" xlink:href="zookeys-517-071-g004.jpg" position="float" orientation="portrait" xlink:type="simple" id="oo_49754.jpg"/></fig><p>Female: unknown.</p></tp:treatment-sec><tp:treatment-sec sec-type="Comments"><title>Comments.</title><p>This Afrotropical species of <italic><tp:taxon-name><tp:taxon-name-part taxon-name-part-type="genus">Chrysacanthia</tp:taxon-name-part></tp:taxon-name></italic> is easily differentiated from other species in the genus by the head and thoracic markings (<italic>i.e</italic>., dark brown with <!--PageBreak-->pale stripes and arch-like markings), unmarked femora, relatively short paramere, single spot on the posterior margin of the hind wing, and well developed mark at the base of the inner gradate series of the forewing. <italic><tp:taxon-name><tp:taxon-name-part taxon-name-part-type="genus">Chrysacanthia</tp:taxon-name-part> <tp:taxon-name-part taxon-name-part-type="species">iwo</tp:taxon-name-part></tp:taxon-name></italic> sp. n. is known only from the holotype male collected on cashew in Iwo, Nigeria.</p><p>Members of this genus are very distinctive based on wing venation and markings on the head and thorax. The Malagasy <italic><tp:taxon-name><tp:taxon-name-part taxon-name-part-type="genus">Chrysacanthia</tp:taxon-name-part> <tp:taxon-name-part taxon-name-part-type="species">varicella</tp:taxon-name-part></tp:taxon-name></italic> was excellently figured by <xref ref-type="bibr" rid="B7">Fraser (1951)</xref> (reproduced here; Fig. <xref ref-type="fig" rid="F2">2B</xref>). This species is very similar to C. iwo sp. n., but can be differentiated by the presence of two wing spots along the posterior margin of the hind wing; in <italic><tp:taxon-name><tp:taxon-name-part taxon-name-part-type="genus">Chrysacanthia</tp:taxon-name-part> <tp:taxon-name-part taxon-name-part-type="species">iwo</tp:taxon-name-part></tp:taxon-name></italic> sp. n. only one spot is present. The Afrotropical species are typified by pale markings on a dark head and thorax, while in the Oriental species are more uniform dark. <italic><tp:taxon-name><tp:taxon-name-part taxon-name-part-type="genus">Chrysacanthia</tp:taxon-name-part> <tp:taxon-name-part taxon-name-part-type="species">esbeniana</tp:taxon-name-part></tp:taxon-name></italic> (India) is distinguished from the other Oriental species, <italic><tp:taxon-name><tp:taxon-name-part taxon-name-part-type="genus">Chrysacanthia</tp:taxon-name-part> <tp:taxon-name-part taxon-name-part-type="species">hainana</tp:taxon-name-part></tp:taxon-name></italic> (China, Thailand), by the presence of a dark spot at the base of the inner gradate series in the forewing (Figs <xref ref-type="fig" rid="F1">1</xref>, <xref ref-type="fig" rid="F2">2C</xref>).</p></tp:treatment-sec><tp:treatment-sec sec-type="Etymology"><title>Etymology.</title><p>This new species is named after the type locality, the township of Iwo, SW Nigeria.</p></tp:treatment-sec><tp:treatment-sec><!--Section generated to contain objects referenced in tp:taxon-treatment.--><fig id="F2" position="float" orientation="portrait"><label>Figure 2.</label><caption><p><italic><tp:taxon-name><tp:taxon-name-part taxon-name-part-type="genus">Chrysacanthia</tp:taxon-name-part></tp:taxon-name></italic> spp. <bold>A</bold> <italic><tp:taxon-name><tp:taxon-name-part taxon-name-part-type="genus">Chrysacanthia</tp:taxon-name-part> <tp:taxon-name-part taxon-name-part-type="species">iwo</tp:taxon-name-part></tp:taxon-name></italic> sp. n., forewing and hind wing (Forewing length: 15.0 mm) <bold>B</bold> <italic><tp:taxon-name><tp:taxon-name-part taxon-name-part-type="genus">Chrysacanthia</tp:taxon-name-part> <tp:taxon-name-part taxon-name-part-type="species">varicella</tp:taxon-name-part></tp:taxon-name></italic> (Fraser), body and wings (after <xref ref-type="bibr" rid="B7">Fraser 1951</xref>: figure 8) <bold>C</bold> <italic><tp:taxon-name><tp:taxon-name-part taxon-name-part-type="genus">Chrysacanthia</tp:taxon-name-part> <tp:taxon-name-part taxon-name-part-type="species">hainana</tp:taxon-name-part></tp:taxon-name></italic> (Yang &amp; Yang) forewing and hind wing (after <xref ref-type="bibr" rid="B24">Yang and Yang 1991</xref>: figure 2). Abbreviations: <italic>ig</italic>, inner gradate series; <italic>psc</italic>, pseudocubital vein; <italic>psm</italic>, pseudomedial vein; <italic>og</italic>, outer gradate series (drawings not to scale; vestiture omitted).</p></caption><graphic xmlns:xlink="http://www.w3.org/1999/xlink" xlink:href="zookeys-517-071-g002.jpg" position="float" orientation="portrait" xlink:type="simple" id="oo_49752.jpg"/></fig><fig id="F3" position="float" orientation="portrait"><label>Figure 3.</label><caption><p><italic><tp:taxon-name><tp:taxon-name-part taxon-name-part-type="genus">Chrysacanthia</tp:taxon-name-part> <tp:taxon-name-part taxon-name-part-type="species">iwo</tp:taxon-name-part></tp:taxon-name></italic> sp. n. male head and thorax [abdomen dislodged during dissection].</p></caption><graphic xmlns:xlink="http://www.w3.org/1999/xlink" xlink:href="zookeys-517-071-g003.jpg" position="float" orientation="portrait" xlink:type="simple" id="oo_49753.jpg"/></fig><fig id="F1" position="float" orientation="portrait"><label>Figure 1.</label><caption><p><italic><tp:taxon-name><tp:taxon-name-part taxon-name-part-type="genus">Chrysacanthia</tp:taxon-name-part> <tp:taxon-name-part taxon-name-part-type="species">esbeniana</tp:taxon-name-part></tp:taxon-name></italic> Lacroix. Habitus, India (Photo: Poorani Janakiraman).</p></caption><graphic xmlns:xlink="http://www.w3.org/1999/xlink" xlink:href="zookeys-517-071-g001.jpg" position="float" orientation="portrait" xlink:type="simple" id="oo_49751.jpg"/></fig></tp:treatment-sec><ref-list><ref id="B7"><mixed-citation xmlns:xlink="http://www.w3.org/1999/xlink" xlink:type="simple"><person-group><name name-style="western"><surname>Fraser</surname><given-names>FC</given-names></name></person-group> (<year>1951</year>) <article-title>A revision of the Madagascar <tp:taxon-name><tp:taxon-name-part taxon-name-part-type="order">Neuroptera</tp:taxon-name-part></tp:taxon-name> with a key to their identifications and descriptions of new species. I. <tp:taxon-name><tp:taxon-name-part taxon-name-part-type="family">Osmylidae</tp:taxon-name-part></tp:taxon-name>, <tp:taxon-name><tp:taxon-name-part taxon-name-part-type="family">Hemerobiidae</tp:taxon-name-part></tp:taxon-name> and <tp:taxon-name><tp:taxon-name-part taxon-name-part-type="family">Chrysopidae</tp:taxon-name-part></tp:taxon-name>.</article-title> <source>Naturaliste Malgache</source> <volume>3</volume>: <fpage>15</fpage>–<lpage>31</lpage>. </mixed-citation></ref><ref id="B24"><mixed-citation xmlns:xlink="http://www.w3.org/1999/xlink" xlink:type="simple"><person-group><name name-style="western"><surname>Yang</surname><given-names>C</given-names></name><name name-style="western"><surname>Yang</surname><given-names>X</given-names></name></person-group> (<year>1991</year>) <article-title>Two new genera of <tp:taxon-name><tp:taxon-name-part taxon-name-part-type="family">Chrysopidae</tp:taxon-name-part></tp:taxon-name> from China.</article-title> <source>Entomotaxonomia</source> <volume>13</volume>: <fpage>205</fpage>–<lpage>210</lpage>.</mixed-citation></ref></ref-list></tp:taxon-treatment>
